# Supplementary material for: CaMKIIα Expressing Neurons to Report Activity-Related Endogenous Hypoxia upon Motor-Cognitive Challenge
Source: Int J Mol Sci. 2021 Mar 20;22(6):3164. doi: 10.3390/ijms22063164 (PMC8003772; doi:10.3390/ijms22063164)
Supplement: Supplementary file 1 [file ijms-22-03164-s001.zip]

Archive with 2 entries (2 files):
- Video 1 Fly-Through-Stacks.mp4
- Video 2 Hippocampal Closeup 3 conditions.mp4
